# Supplementary material for: Mass spectrometry imaging of SOD1 protein-metal complexes in SOD1G93A transgenic mice implicates demetalation with pathology
Source: Nat Commun. 2024 Aug 8;15:6518. doi: 10.1038/s41467-024-50514-7 (PMC11310518; doi:10.1038/s41467-024-50514-7)
Supplement: Supplementary file 4 — Source Data [file 41467_2024_50514_MOESM4_ESM.xlsx]

## Sheet: SC signal
G93A VH
Type	VH1	VH2	VH3	VH4	Mean	stddev			Stats
Mono 1	180153	173981	146061	122227	155606	23159.5				ttest	p	symbol
Mono 2	233569	260756	147676	121754	190939	57771.1			wt VH to DH dimer2	0.073565
Dimer 2	209392	185728	120824	108006	155987	42647.5			wt VH to DH dimer4	0.696329
Dimer 4	128752	143971	139156	113211	131272	11789.5			G93A VH to DH dimer2	0.00218937	p < 0.01	**
ratio	0.614883	0.775172	1.15172	1.0482					G93A VH to DH dimer4	0.384298
									G93A VH to DH mono1	9.06931e-05	p < 0.001	***
hSOD VH									G93A VH to DH mono2	0.854541
Type	VH1	VH2	VH3	VH4	Mean	stddev
Mono 1	2434.2	1907.72	3533.32	3128.28	2750.88	625.669
Mono 2	22078.6	26061.7	22785.1	17221.5	22036.7	3160.23
Dimer 2	2195.8	2233.28	3414.68	3279.72	2780.87	568.491
Dimer 4	36477.4	43461.3	35479.9	27339.5	35689.5	5718.15
	16.6124	19.4608	10.3904	8.33592	13.6999
G93A DH
Type	DH1	DH2	DH3	DH4	Mean	stddev
Mono 1	20062.5	37293.1	13219.7	11183.7	20439.7	10271.1
Mono 2	261618	271110	146616	123280	200656	66309
Dimer 2	31525.5	42330.9	9787.32	9272.32	23229	14223.1
Dimer 4	150654	149609	139232	121563	140264	11684
ratio	4.77879	3.53427	14.2257	13.1103	8.91228	4.79231
hSOD DH
Type	DH1	DH2	DH3	DH4	Mean	stddev
Mono 1	2170.24	2580.8	1634.48	1874.88	2065.1	353.064
Mono 2	27896.3	21061	22319.3	26168.2	24361.2	2775.91
Dimer 2	2421.76	1941.2	1861.52	1806.12	2007.65	243.86
Dimer 4	40079.3	34173	35245.7	39165.8	37165.9	2506.61
	16.5496	17.604	18.9338	21.6851	18.6931
Ventral horn versus Dorsal horn
Type	hSOD1wt VH	hSOD1wt DH	hSOD1G93A VH	G93A DH
Dimer, 2 metal ions	2780.87	2007.65	155987	23229
Dimer, 4 metal ions	35689.5	37165.9	131272	140264
Monomer, 1 metal ion	2750.88	2065.1	155606	20439.7
Monomer, 2 metal ions	22036.7	24361.2	190939	200656
SD2	568.491	243.86	42647.5	14223.1
SD4	5718.15	2506.61	11789.5	11684
SDm1	625.669	353.064	23159.5	10271.1
SDm2	3160.23	2775.91	57771.1	66309

## Sheet: SC MN count
			Ventral horn number
Mouse ID	Genotype	FILE	1	2	3	4	5	6	Average
291749	T	2023-12-01 08.25.54.ndpi	4	4	2				3.33333
291749	T	2023-12-01 08.30.41.ndpi	8	7	2				5.66667
291767	NT	2023-12-01 08.43.56.ndpi	12	6	12	13	13	9	10.8333
291768	T	2023-12-01 08.36.11.ndpi	4	4	4	5	3		4
291769	NT	2023-12-01 08.49.53.ndpi	8	8					8
291769	NT	2023-12-01 08.51.39.ndpi	7	9	6	8			7.5
291790	T	2023-12-01 08.29.09.ndpi	3	1	5	5	5		3.8
291790	T	2023-12-01 08.37.26.ndpi	10	5	9	5			7.25
292627	NT	2023-12-01 08.40.49.ndpi	7	9	7	9			8
292627	NT	2023-12-01 08.42.23.ndpi	9	7	5	6			6.75
292628	NT	2023-12-01 08.45.40.ndpi	10	7	5	3	5	3	5.5
292628	NT	2023-12-01 08.48.28.ndpi	8	7	10				8.33333
292629	NT	2023-12-01 08.39.02.ndpi	2	11	4	3	5		5
292629	NT	2023-12-01 08.46.54.ndpi	2	9					5.5
292630	T	2023-12-01 08.32.37.ndpi	3	2	4	8			4.25
293068	T	2023-12-01 08.27.21.ndpi	6	4	4	7			5.25
Per mouse
Mouse ID	Genotype	Average
291749	T	4.5
291768	T	4
291790	T	5.33333
292630	T	4.25
293068	T	5.25
291767	NT	10.8333
291769	NT	7.66667
292627	NT	7.375
292628	NT	6.44444
292629	NT	5.14286
	Tav	4.66667
	NTav	7.49246
	ttest	0.0205136	p < 0.05 *

## Sheet: Brain signal
G93A XII
Type	XII 1	XII 2	XII 3	Mean	stddev			Stats
Monomer, 1 metal ion	402406	135905	138049	225454	125128				ttest	p	symbol
Monomer, 2 metal ions	129412	42139.1	52545	74698.7	38920.6			wt C to XII dimer2	0.884047
Dimer, 2 metal ions	283108	140184	148484	190592	65506.2			wt C to XII dimer4	0.921125
Dimer, 4 metal ions	102471	63537.9	62097	76035.3	18702.2			G93A C to XII dimer2	0.0266931	p < 0.05	*
Mean	229349	95441.5	100294					G93A C to XII dimer4	0.980736
Stddev	121372	43296	43262.9					G93A C to XII mono1	0.0875652
								G93A C to XII mono2	0.985422
G93A Cortex
Type	Cortex 1	Cortex 2	Cortex 3	Mean	stddev
Monomer, 1 metal ion	31165	22983.9	24521.4	26223.5	3550.16
Monomer, 2 metal ions	117092	37775.2	67131.3	73999.5	32743.2
Dimer, 2 metal ions	32056	23314.1	38522.6	31297.5	6231.97
Dimer, 4 metal ions	81038.8	57979.8	90347.7	76455.5	13605.8
Mean	65338	35513.2	55130.8
Stddev	36057.2	14279.9	25480.4
WT XII
Type	XII 1	XII 2	XII 3	Mean	SD
Monomer, 1 metal ion	16605.3	43380.9	2169.26	20718.5	17074.1
Monomer, 2 metal ions	40763.8	232138	13622	95507.9	97245.4
Dimer, 2 metal ions	17134.7	53035.1	2587.86	24252.6	21201.1
Dimer, 4 metal ions	69486.2	357284	22861.6	149877	147889
WT Cortex
Type	Cortex 1	Cortex 2	Cortex 3	Mean	SD
Monomer, 1 metal ion	18553	31747.7	4071.6	18124.1	11302.8
Monomer, 2 metal ions	35698.8	193452	30978.1	86709.5	75502.7
Dimer, 2 metal ions	21866	37323.3	5362.4	21517.3	13050.3
Dimer, 4 metal ions	62036.2	298815	46838.9	135897	115368
Type	hSOD1wt (XII)	hSOD1wt (Cortex)	hSOD1G93A (XII)	hSOD1G93A (Cortex)
Monomer, 1 metal ion	20718.5	18124.1	225454	26223.5
Monomer, 2 metal ions	95507.9	86709.5	74698.7	73999.5
Dimer, 2 metal ions	24252.6	21517.3	190592	31297.5
Dimer, 4 metal ions	149877	135897	76035.3	76455.5
SDm1	17074.1	11302.8	125128	3550.16
SDm2	97245.4	75502.7	38920.6	32743.2
SD2	21201.1	13050.3	65506.2	6231.97
SD4	147889	115368	18702.2	13605.8

## Sheet: Brain MN count
			Brainstem section number
Mouse ID	Genotype	FILE	1	2	3	4	Average
291769	NT	2024-02-08 12.28.02.ndpi	6	20	20		15.3333
291769	NT	2024-02-08 12.30.34.ndpi	13	16	15		14.6667
291768	T	2024-02-08 12.08.25.ndpi	4	3	5		4
291768	T	2024-02-08 12.05.38.ndpi	4	4	8		5.33333
291767	NT	2024-02-08 12.33.44.ndpi	10	15	14		13
291767	NT	2024-02-08 12.36.14.ndpi	22	18	9		16.3333
291749	T	2024-02-08 12.51.41.ndpi	7	6	7		6.66667
291749	T	2024-02-08 12.54.46-004.ndpi	5	10	7	16	9.5
292630	T	2024-02-08 12.11.56.ndpi	5	9			7
Per mouse
Mouse ID	Genotype	Average
291768	T	4.66667
291749	T	8.28571
292630	T	7
291769	NT	15
291767	NT	14.6667
	Tav	6.65079
	NTav	14.8333
	ttest	0.00945211	p < 0.01 **
